# Supplementary material for: Trio-based exome sequencing and high-resolution HLA typing in families of patients with autoimmune adrenal insufficiency and autoimmune polyglandular syndrome
Source: PLoS One. 2024 Oct 18;19(10):e0312335. doi: 10.1371/journal.pone.0312335 (PMC11488712; doi:10.1371/journal.pone.0312335)
Supplement: S1 Table — (XLSX) [file pone.0312335.s002.xlsx]

## Sheet: Лист1
Table S1. A list of genes linked to autoimmune diseases, excluding HLA, currently under investigation
Genes	References
CTLA-4, PTPN22, CIITA, CLEC16A, MICA, STAT4, PD-L1 (CD274), NALP1 (NLRP1), FCRL3, GPR174, GATA3, NFATC1, CYP27B1 (VDR), TNF	https://diabetesjournals.org/diabetes/article/65/3/794/35068/Targeted-Deep-Sequencing-in-Multiple-Affected
	https://www.ncbi.nlm.nih.gov/pmc/articles/PMC5861325/
	https://eje.bioscientifica.com/view/journals/eje/171/6/743.xml
	https://book-med.ru/products/51780859
	https://www.ncbi.nlm.nih.gov/pmc/articles/PMC8058797/
PJA2, CASR, DDX60L	https://www.ncbi.nlm.nih.gov/pmc/articles/PMC8252644/
VTCN1, FCGR2B	https://www.ncbi.nlm.nih.gov/pmc/articles/PMC8058797/
IL28B	https://arthritis-research.biomedcentral.com/articles/10.1186/s13075-018-1683-z
CD40, IL-2Ra, FOXP3, TSHR, MTHFR, MTRR, DNMT3B, DNMT1	https://www.elibrary.ru/item.asp?id=41852693
ABCA7	https://www.ncbi.nlm.nih.gov/pmc/articles/PMC2918442/
OSMR	https://www.ncbi.nlm.nih.gov/pmc/articles/PMC6016876/
	https://www.tandfonline.com/doi/abs/10.3109/08916934.2013.849701?journalCode=iaut20
CD226, GC, TAF5L	https://cordis.europa.eu/article/id/90506-unravelling-the-pathophysiology-of-addisons-disease
BCR	https://www.ncbi.nlm.nih.gov/pmc/articles/PMC6929160/
