# Supplementary material for: Trio-based exome sequencing and high-resolution HLA typing in families of patients with autoimmune adrenal insufficiency and autoimmune polyglandular syndrome
Source: PLoS One. 2024 Oct 18;19(10):e0312335. doi: 10.1371/journal.pone.0312335 (PMC11488712; doi:10.1371/journal.pone.0312335)
Supplement: S2 Table — (XLSX) [file pone.0312335.s003.xlsx]

## Sheet: Лист1
Table S2. Detection of autoantibodies by ELISA kits
Autoantibodies against	Reference values and units of measure	Patient A	Patient В	Patient С
21-OH	< 0.4 U/ml	51.672 U/ml	40.728 U/ml	53.779 U/ml
ZnT8	0-15 U/ml	<10 U/ml	<10 U/ml	<10 U/ml
IA-2	0-10 U/ml	27.6 U/ml	1.7 U/ml	2.1 U/ml
GAD	0-10 U/ml	0.5 U/ml	3.6 U/ml	3.5 U/ml
ICA	0-1 U/ml	0.2 U/ml	0.5 U/ml	0.34 U/ml
IAA	0-10 U/ml	2.02 U/ml	2.32 U/ml	18.4 U/ml
ATP4 and GIF	Qualitative detection	not found	-	not found
GLD and TGM2	to TGM2 0-10 IU/ml, to GLD 0-12 IU/ml	-	-	to TGM2 1.3 IU/ml, to GLD 5.12 IU/ml
TG	0-115 IU/ml	25.36 IU/ml	57.65 IU/ml	14.57 IU/ml
TPO	0-5.6 IU/ml	295.42 IU/ml	51.31 IU/ml	0.26 IU/ml
