# Supplementary material for: Trio-based exome sequencing and high-resolution HLA typing in families of patients with autoimmune adrenal insufficiency and autoimmune polyglandular syndrome
Source: PLoS One. 2024 Oct 18;19(10):e0312335. doi: 10.1371/journal.pone.0312335 (PMC11488712; doi:10.1371/journal.pone.0312335)
Supplement: S3 Table — (XLSX) [file pone.0312335.s004.xlsx]

## Sheet: Лист1
Family	Member	sample	duplicates	insert_size	els	bait_set	bait_territory	bait_design_efficiency	on_bait_bases	near_bait_bases	off_bait_bases	pct_selected_bases	pct_off_bait	on_bait_vs_selected	mean_bait_coverage	pct_usable_bases_on_bait	pct_usable_bases_on_target	fold_enrichment	hs_library_size	hs_penalty_10x	hs_penalty_20x	hs_penalty_30x	hs_penalty_40x	hs_penalty_50x	hs_penalty_100x	target_territory	genome_size	total_reads	pf_reads	pf_bases	pf_unique_reads	pf_uq_reads_aligned	pf_bases_aligned	pf_uq_bases_aligned	on_target_bases	pct_pf_reads	pct_pf_uq_reads	pct_pf_uq_reads_aligned	mean_target_coverage	median_target_coverage	max_target_coverage	min_target_coverage	zero_cvg_targets_pct	pct_exc_dupe	pct_exc_adapter	pct_exc_mapq	pct_exc_baseq	pct_exc_overlap	pct_exc_off_target
A	Daughter	NZC034	10.5248	303	188932807	v8_Regions	35131620	1	4094722677	4192006721	1079160343	0.884778	0.115222	0.49413	116.554	0.438542	0.36591	41.0473	163129403	3.85482	3.92013	3.98545	4.06383	4.1422	4.60202	35131620	3298430636	85661690	85661690	9337124210	76646424	76642141	9365889741	8384205929	3416547807	1	0.894757	0.999944	97.2499	93	1393	0	0.013917	0.104815	0	0.035874	0.011763	0.010388	0.472374
	Mother	RYU540	20.0265	247	113152565	v8_Regions	35131620	1	5243359993	4936760347	1322460249	0.885029	0.114971	0.515059	149.249	0.457176	0.33073	42.798	97606860	5.33973	5.56517	5.82281	6.09655	6.42826	9.45554	35131620	3298430636	105220268	105220268	11469009212	84151093	84137180	11502580589	9207734466	3793145030	1	0.799761	0.999835	107.97	98	2762	0	0.01493	0.199507	0	0.033651	0.008553	0.028775	0.399749
	Father	BAT400	19.3016	245	106382032	v8_Regions	35131620	1	4688451249	4469138365	1200922807	0.884064	0.115936	0.511974	133.454	0.453877	0.331006	42.4953	91633987	5.64632	5.92174	6.22616	6.58857	7.00316	11.7115	35131620	3298430636	94768692	94768692	10329787428	76478867	76468368	10358512421	8366395174	3419225820	1	0.807006	0.999863	97.3262	86	2673	0	0.014011	0.192317	0	0.035496	0.008496	0.02897	0.404633
B	Daughter	NRC103	17.0887	250	120958341	v8_Regions	35131620	1	4606659892	4416219156	1218323054	0.881037	0.118963	0.510553	131.126	0.4511	0.340796	42.2323	104170877	5.58388	5.81287	6.06571	6.35672	6.68589	9.62842	35131620	3298430636	93688522	93688522	10212048898	77679974	77670535	10241202102	8497599350	3480224810	1	0.82913	0.999878	99.0625	89	3241	0	0.014945	0.170254	0	0.033917	0.009327	0.026197	0.42048
	Mother	BZU527	10.2699	300	224229037	v7_Regions	35718732	1	4776996263	4631391651	1421007182	0.868782	0.131218	0.507738	133.739	0.442698	0.36928	40.7345	184951749	6.33969	6.50359	6.67741	6.86118	7.05487	8.36604	35718732	3298430636	98996752	98996752	10790645968	88830731	88822261	10829395096	9722088348	3984774034	1	0.89731	0.999905	111.56	96	1976	0	0.024498	0.10225	0	0.035285	0.006998	0.009564	0.477944
	Father	WMA456	15.5209	305	222837212	v8_Regions	35131620	1	7235582104	7483450484	2204995442	0.869712	0.130288	0.49158	205.956	0.428821	0.33348	40.1401	187173704	4.70846	4.79138	4.88219	4.9809	5.07803	5.67503	35131620	3298430636	154800134	154800134	16873214606	130776125	130760799	16924028030	14307561264	5626881360	1	0.844806	0.999883	160.166	154	2978	0	0.013111	0.154601	0	0.037115	0.011711	0.00953	0.454565
C	Daughter	BHT124	13.6664	290	318021190	v8_Regions	35131620	1	9492749922	8719406994	2758176867	0.868472	0.131528	0.521232	270.205	0.454198	0.360735	42.5007	263585983	5.56529	5.65344	5.73669	5.82974	5.92083	6.47324	35131620	3298430636	191743430	191743430	20900033870	165540008	165532264	20970333783	18117414915	7539372241	1	0.863341	0.999953	214.604	198	3070	0	0.01289	0.136045	0	0.036285	0.009121	0.012807	0.446217
	Mother	EHP400	8.7113	309	226717415	v7_Regions	35718732	1	3796174558	4247904498	1135183832	0.876332	0.123668	0.471922	106.28	0.414946	0.35433	38.19	191248201	5.44383	5.56354	5.68116	5.81557	5.94663	6.81362	35718732	3298430636	83932144	83932144	9148603696	76621277	76613350	9179262888	8382925203	3241627212	1	0.912896	0.999897	90.7543	78	1270	0	0.013674	0.086754	0	0.033387	0.007339	0.010125	0.509248
	Father	SKE879	7.448	302	231775432	v7_Regions	35718732	1	3404232076	3504535301	1039249862	0.869244	0.130756	0.492741	95.3066	0.429687	0.372811	39.5523	193217113	5.84457	5.97543	6.1172	6.26987	6.42254	7.42582	35718732	3298430636	72684206	72684206	7922578454	67271228	67263584	7948017239	7358399790	2953622673	1	0.925527	0.999886	82.6911	70	1112	0	0.017454	0.074184	0	0.037183	0.007003	0.009059	0.500953
[truncated: 24 more columns]
