# Supplementary material for: Trio-based exome sequencing and high-resolution HLA typing in families of patients with autoimmune adrenal insufficiency and autoimmune polyglandular syndrome
Source: PLoS One. 2024 Oct 18;19(10):e0312335. doi: 10.1371/journal.pone.0312335 (PMC11488712; doi:10.1371/journal.pone.0312335)
Supplement: S4 Table — (XLSX) [file pone.0312335.s005.xlsx]

## Sheet: Лист1
Table S4. Identity by descent (IBD) of members of three families
FID	IID1	IID2	RT	EZ	Z0	Z1	Z2	PI_HAT	DST	RATIO
A	Father	Daughter	PO	0.5	0.2496	0.5639	0.1865	0.4685	0.836601	1.3725
A	Daughter	Mother	PO	0.5	0.2172	0.6166	0.1662	0.4745	0.836778	6.9812
A	Father	Mother	OT	0	0.8274	0.0000	0.1726	0.1726	0.758591	3.4991
B	Father	Daughter	PO	0.5	0.4150	0.3632	0.2218	0.4034	0.824256	1.7096
B	Mother	Daughter	PO	0.5	0.2196	0.5858	0.1946	0.4875	0.841261	7.2013
B	Father	Mother	OT	0	1.0000	0.0000	0.0000	0.0000	0.749838	6.4322
C	Daughter	Father	PO	0.5	0.3131	0.4878	0.1990	0.4430	0.831686	4.3585
C	Daughter	Mother	PO	0.5	0.4807	0.2852	0.2341	0.3767	0.819063	3.0448
C	Father	Mother	OT	0	1.0000	0.0000	0.0000	0.0000	0.743276	1.2827
Designations:
FID	Family ID for first and second sample
IID1	Individual ID for first sample
IID2	Individual ID for second sample
RT	Relationship type inferred from .fam/.ped file
EZ	IBD sharing expected value, based on just .fam/.ped relationship
Z0	P(IBD=0)
Z1	P(IBD=1)
Z2	P(IBD=2)
PI_HAT	Proportion IBD, i.e. P(IBD=2) + 0.5*P(IBD=1)
PHE	Pairwise phenotypic code (1, 0, -1 = AA, AU, and UU pairs, respectively)
DST	IBS distance, i.e. (IBS2 + 0.5*IBS1) / (IBS0 + IBS1 + IBS2)
PPC	IBS binomial test
RATIO	HETHET : IBS0 SNP ratio (expected value 2)
