# Supplementary material for: Trio-based exome sequencing and high-resolution HLA typing in families of patients with autoimmune adrenal insufficiency and autoimmune polyglandular syndrome
Source: PLoS One. 2024 Oct 18;19(10):e0312335. doi: 10.1371/journal.pone.0312335 (PMC11488712; doi:10.1371/journal.pone.0312335)
Supplement: S7 Table — (XLSX) [file pone.0312335.s008.xlsx]

## Sheet: Pathogenic Fam A (references)
Table S7. Variants assigned Clinvar pathogenic clinical significance. Family A
Proband	Mother	Father	Clinical relevance (autoimmune pathologies)	References
AMPD1 (patient heterozygous for this variant)			Myasthenia gravis	https://www.ncbi.nlm.nih.gov/pmc/articles/PMC5061832/
NM_000036:exon7:c.A860T:p.K287I
PRSS1 (patient heterozygous for this variant)	-	PRSS1	-	https://www.ncbi.nlm.nih.gov/pmc/articles/PMC2793115/
NM_002769:exon2:c.A86T:p.N29I		NM_002769:exon2:c.A86T:p.N29I
STOX1 (patient homozygous for this variant)			Overexpression activates autoimmune pathways (in placental transcriptome analysis)	https://www.nature.com/articles/ng1541
NM_001130161:exon3:c.A1824C:p.E608D
MBL2 (patient heterozygous for this variant)		-	Autoimmune thyroiditis, rheumatoid arthritis, IgA nephropathy	https://onlinelibrary.wiley.com/doi/10.1111/j.1744-313X.2012.01102.x
NM_000242:exon1:c.C154T:p.R52C				https://www.ncbi.nlm.nih.gov/pmc/articles/PMC5661287/
				https://www.ncbi.nlm.nih.gov/pmc/articles/PMC6438956/
SAA1 (patient heterozygous for this variant)			Still's disease	https://www.ncbi.nlm.nih.gov/pmc/articles/PMC6310518/
NM_199161:exon3:c.C209T:p.A70V				https://www.sciencedirect.com/science/article/pii/S2095809920303623

## Sheet: Pathogenic Fam B (references)
Table S7. Variants assigned Clinvar pathogenic clinical significance. Family B
Proband	Mother	Father	Clinical relevance (autoimmune pathologies)	References
KLKB1 (patient homozygous for this variant)			Rheumatoid arthritis	https://www.ncbi.nlm.nih.gov/pmc/articles/PMC5690395/
NM_000892:exon5:c.G428A:p.S143N
FOXE1 (patient heterozygous for this variant)		-	-	https://www.ncbi.nlm.nih.gov/pmc/articles/PMC7698903/
NM_004473:exon1:c.C743G:p.A248G
SAA1 (patient homozygous for this variant)			Still's disease	https://www.ncbi.nlm.nih.gov/pmc/articles/PMC6310518/
NM_199161:exon3:c.C209T:p.A70V				https://www.sciencedirect.com/science/article/pii/S2095809920303623
PTPRJ (patient heterozygous for this variant)		-	Involved in T-cell signaling	https://www.ncbi.nlm.nih.gov/pmc/articles/PMC3449242/
NM_002843:exon5:c.A827C:p.Q276P
ABCC6 (patient heterozygous for this variant)		-	-	https://www.ncbi.nlm.nih.gov/pmc/articles/PMC3357056/
NM_001171:exon27:c.G3803A:p.R1268Q
ABCC6 (patient heterozygous for this variant)		-	Response to azathioprine in patients affected by myasthenia gravis	https://pubmed.ncbi.nlm.nih.gov/27922550/
NM_001171:exon15:c.C1896A:p.H632Q
ABCC6 (patient heterozygous for this variant)		-
NM_001171:exon15:c.C1890G:p.T630T
ABCC6 (patient heterozygous for this variant)		-	-	https://pubmed.ncbi.nlm.nih.gov/15459974/
NM_001171:exon14:c.T1841C:p.V614A
ABCC6 (patient heterozygous for this variant)		-	-
NM_001171:exon10:c.G1245A:p.V415V
SERPINA7 (patient homozygous for this variant)			-	https://www.ncbi.nlm.nih.gov/pmc/articles/PMC8077092/
NM_000354:exon4:c.G909T:p.L303F
IL4R (patient homozygous for this variant)			Myasthenia gravis	https://www.sciencedirect.com/science/article/abs/pii/S0198885911005672?via%3Dihub
NM_001257406:exon4:c.A223G:p.I75V
BCHE (patient heterozygous for this variant)	-	BCHE	-	https://www.ncbi.nlm.nih.gov/pmc/articles/PMC7533272/
NM_000055:exon2:c.A293G:p.D98G		NM_000055:exon2:c.A293G:p.D98G
PRSS1 (patient heterozygous for this variant)			-	https://www.ncbi.nlm.nih.gov/pmc/articles/PMC2793115/
NM_002769:exon2:c.A161G:p.N54S
PRSS1 (patient heterozygous for this variant)
NM_002769:exon2:c.A86T:p.N29I

## Sheet: Pathogenic Fam C (references)
Table S7. Variants assigned Clinvar pathogenic clinical significance. Family C
Proband	Mother	Father	Clinical relevance (autoimmune pathologies)	References
KLKB1 (patient heterozygous for this variant)			Rheumatoid arthritis	https://www.ncbi.nlm.nih.gov/pmc/articles/PMC5690395/
NM_000892:exon5:c.G428A:p.S143N
FGFR4 (patient heterozygous for this variant)		-	-	https://pubmed.ncbi.nlm.nih.gov/21412156/
NM_213647:exon9:c.G1162A:p.G388R
ASAH1 (patient heterozygous for this variant)	-	ASAH1	-	https://www.ncbi.nlm.nih.gov/pmc/articles/PMC5839048/
NM_004315:exon1:c.G35C:p.R12P		NM_004315:exon1:c.G35C:p.R12P
STOX1 (patient heterozygous for this variant)		-	Overexpression activates autoimmune pathways (in placental transcriptome analysis)	https://theses.hal.science/tel-01015874/file/vd_Gouny-Doridot_Ludivine.pdf
NM_001130161:exon3:c.A1824C:p.E608D
SAA1 (patient heterozygous for this variant)			Still's disease	https://www.ncbi.nlm.nih.gov/pmc/articles/PMC6310518/
NM_000331:exon3:c.C209T:p.A70V				https://www.sciencedirect.com/science/article/pii/S2095809920303623
TENM4 (patient heterozygous for this variant)		-	-	https://www.ncbi.nlm.nih.gov/pmc/articles/PMC4692992/
NM_001098816:exon23:c.G3412A:p.V1138M
ABCC6 (patient heterozygous for this variant)		-	-	https://pubmed.ncbi.nlm.nih.gov/15459974/
NM_001171:exon14:c.T1841C:p.V614A
ABCC6 (patient heterozygous for this variant)		-	-	https://www.ncbi.nlm.nih.gov/pmc/articles/PMC3357056/
NM_001171:exon27:c.G3803A:p.R1268Q
ABCC6 (patient heterozygous for this variant)		-	Response to azathioprine in patients affected by myasthenia gravis	https://pubmed.ncbi.nlm.nih.gov/27922550/
NM_001171:exon15:c.C1890G:p.T630T
ABCC6 (patient heterozygous for this variant)		-
NM_001171:exon15:c.C1896A:p.H632Q
CST3 (patient heterozygous for this variant)		-	Multiple sclerosis	https://www.ncbi.nlm.nih.gov/pmc/articles/PMC8603395/
NM_000099:exon1:c.G73A:p.A25T
PKD1 (patient heterozygous for this variant)	-	PKD1	-	https://academic.oup.com/ndt/article/26/7/2181/1894891
NM_001009944:exon5:c.G971T:p.R324L		NM_001009944:exon5:c.G971T:p.R324L
